# Supplementary material for: Features and In Vitro Assessment of Antiviral Activity of Organic Coatings Doped with Silver-Based Compounds Against Human Coronavirus
Source: Int J Mol Sci. 2025 Nov 15;26(22):11068. doi: 10.3390/ijms262211068 (PMC12652288; doi:10.3390/ijms262211068)
Supplement: Supplementary file 1 [file ijms-26-11068-s001.zip]

Archive with 1 entries (1 files):
- ijms-3898084-supplementary.pdf
